# Supplementary material for: Uterine Metabolomic Analysis for the Regulation of Eggshell Calcification in Chickens
Source: Metabolites. 2021 Aug 26;11(9):575. doi: 10.3390/metabo11090575 (PMC8469744; doi:10.3390/metabo11090575)
Supplement: Supplementary file 1 [file metabolites-11-00575-s001.zip]

Archive with 1 entries (1 files):
- metabolites-1312706-supplementary.xlsx
