# Supplementary material for: Uterine Metabolomic Analysis for the Regulation of Eggshell Calcification in Chickens
Source: Metabolites. 2021 Aug 26;11(9):575. doi: 10.3390/metabo11090575 (PMC8469744; doi:10.3390/metabo11090575)
Supplement: Supplementary file 1 [file metabolites-11-00575-s001.zip › metabolites-1312706-supplementary.xlsx]

## Sheet: Table S1
Table S1. Different metabolites between STH and WTH group in positive and negative ion mode a)
Metabolites	Molecular weight	FC	P value	KEGG	Ion mode b)
LysoPE(0:0/20:5(5Z,8Z,11Z,14Z,17Z))	498.259	6.421	0.048664		+, -
PGP(18:3(6Z,9Z,12Z)/18:3(6Z,9Z,12Z))	845.47	5.7465	0.041683		-
Theasapogenol A	507.372	3.0152	0.0024914		+
LysoPC(P-18:0)	508.373	3.0112	0.0024716	C04230	+
Hydrocortamate	474.262	2.9762	0.02355		-
PC(16:1(9Z)/22:6(4Z,7Z,10Z,13Z,16Z,19Z))	802.552	2.5514	0.0099726	C00157	+, -
PS(18:0/20:4(8Z,11Z,14Z,17Z))	810.558	2.0516	0.021671		-
DG(14:0/20:3(5Z,8Z,11Z)/0:0)	591.497	2.0144	0.0032037		+
PC(16:1(9Z)/22:6(4Z,7Z,10Z,13Z,16Z,19Z))	804.545	0.49678	0.011105	C00157	+, -
Okadaic acid	805.514	0.48629	0.024593	C01945	+
PE(14:0/18:3(6Z,9Z,12Z))	686.435	0.47802	0.004997		+, -
LysoPE(0:0/22:6(4Z,7Z,10Z,13Z,16Z,19Z))	526.322	0.47281	0.027905		+, -
Risedronate	282.028	0.47231	0.018617	C08233	-
3-Phosphoadenylylselenate	555.906	0.47099	0.037671		+
2-Methyl-3-ketovaleric acid	129.056	0.43976	0.025959		-
(23S)-23,25-dihdroxy-24-oxovitamine D3 23-(beta-glucuronide)	607.391	0.43624	0.0085953	C03033	+
1-(2,4,6-Trimethoxyphenyl)-1,3-butanedione	253.106	0.43407	0.03123		+
PI(16:0/22:4(10Z,13Z,16Z,19Z))	885.545	0.43246	0.047774		-
Spermine	203.223	0.43114	0.042222		+
Triclosan glucuronide	462.953	0.42125	0.035422		-
(S)-N-(4,5-Dihydro-1-methyl-4-oxo-1H-imidazol-2-yl)alanine	186.113	0.3788	0.0019308		+
Thymidine	241.081	0.33838	0.015595		-
PE(O-16:1(1Z)/22:6(4Z,7Z,10Z,13Z,16Z,19Z))	746.509	0.21915	0.015147		+, -
PG(16:0/18:1(11Z))	747.522	0.21372	0.0052428		-
Ganoderic acid I	531.269	0.12456	0.048594		-
Petasinoside	530.272	0.088119	0.047258		-
a) STH, hens with strong, thick, and heavy eggshell; and WTH, hens with weak, thick, and heavy eggshell. b) In the Ion mode column, the sign "+" means the metabolites are only detected in the positive mode, the sign "-" means the metabolites are only detected in the negative mode, and the sign "+, -" means the metabolites are detected both in the positive and negative mode.

## Sheet: Table S2
Table S2. Different metabolites between STH and WtL group in positive and negative ion mode a)
Metabolites	Molecular weight	FC	P value	KEGG	Ion mode b)
PC(18:4(6Z,9Z,12Z,15Z)/20:5(5Z,8Z,11Z,14Z,17Z))	798.535	6.09719	0.00074229	C00157	-
Liquiritin	419.12	5.77601	0.037211		+
Alpha-Tetrasaccharide	692.306	5.13558	0.014678		+
Dalfopristin	691.312	4.96327	0.01474		+
Fluocinonide	495.193	4.44919	0.036511		+
Furaneol 4-(6-malonylglucoside)	375.102	4.41813	0.045847		-
Saquinavir	671.344	4.09954	0.009565		+
SM(d18:1/14:0)	673.532	3.78673	0.025338		+, -
Bezafibrate	362.084	3.16476	0.037395		+
Coproporphyrinogen III	661.293	3.08794	8.6522e-05	C03263	+
(3a,5b)-24-oxo-24-[(2-sulfoethyl)amino]cholan-3-yl-b-D-Glucopyranosiduronic acid	660.292	3.02563	0.00011856		+
Zanthobisquinolone	361.074	2.76136	0.028962		-
Okadaic acid	805.514	2.73545	0.00019328	C01945	+, -
Ergotamine	582.25	2.68694	0.00012545		+
Biliverdin	583.25	2.65647	0.00012211		+
PE(O-18:1(1Z)/20:4(5Z,8Z,11Z,14Z))	750.542	2.63213	0.0045649	C00350	+, -
Bezafibrate	360.072	2.56535	0.041062		-
(23S)-23,25-dihdroxy-24-oxovitamine D3 23-(beta-glucuronide)	607.391	2.53485	0.0027136	C03033	+
Epirubicin	544.134	2.39046	0.025036		+
Eprosartan	425.149	2.3456	2.3193e-07	C07467	+
Tamsulosin	409.175	2.33465	1.969e-07	C07124	+
3-Hydroxytamoxifen (Droloxifene)	388.196	2.3183	2.7786e-07		+
PE(16:0/P-18:1(11Z))	702.534	0.448149	0.00045024	C00350	+, -
3-O-Sulfogalactosylceramide (d18:1/18:0)	806.525	0.436262	0.043342		-
LysoPC(P-18:1(9Z))	506.36	0.431686	0.0067173	C04230	+
all-trans-Decaprenyl diphosphate	859.607	0.422922	0.001334		+
Erinacine D	477.28	0.393577	0.032298		-
PG(18:0/18:1(11Z))	777.553	0.383936	0.00050984		+, -
Coenzyme Q9	795.618	0.373636	5.5403e-05		+
SM(d18:0/16:1(9Z))	703.555	0.34229	0.00026998	C00550	+, -
Docosahexaenoic acid	327.226	0.328861	7.3761e-05	C06429	-
DG(18:4(6Z,9Z,12Z,15Z)/24:1(15Z)/0:0)	699.592	0.316877	0.00040521		+
CE(22:5(4Z,7Z,10Z,13Z,16Z))	699.603	0.307286	0.00057917		+
m-chlorophenylpiperazine (m-CPP)	197.083	0.278334	4.1973e-05	C11738	+
PC(15:0/P-16:0)	704.562	0.274529	0.00035307	C00157	+
PG(16:0/20:3(5Z,8Z,11Z))	771.513	0.239676	0.0027814		+, -
LysoPE(0:0/22:6(4Z,7Z,10Z,13Z,16Z,19Z))	524.278	0.182262	0.0058809		-
Homodolichosterone	475.341	0.157109	0.029487		-
Lucidenic acid G	475.264	0.152128	0.020196		-
PS(16:1(9Z)/22:6(4Z,7Z,10Z,13Z,16Z,19Z))	804.466	0.142146	0.027254		-
Carpaine	477.359	0.138007	0.030102	C10135	-
Hydrocortamate	474.262	0.121209	0.0050382		-
Porrigenin A	447.309	0.0949307	0.021842		-
PGP(18:3(6Z,9Z,12Z)/18:3(6Z,9Z,12Z))	845.47	0.083647	0.026803		-
Okadaic acid	803.458	0.0540453	0.044424	C01945	+, -
a) STH, hens with strong, thick, and heavy eggshell; and WtL, hens with weak, thin, and light eggshell. b) In the Ion mode column, the sign "+" means the metabolites are only detected in the positive mode, the sign "-" means the metabolites are only detected in the negative mode, and the sign "+, -" means the metabolites are detected both in the positive and negative mode.

## Sheet: Table S3
Table S3. Different metabolites between WTH and WtL group in positive and negative ion mode a)
Metabolites	Molecular weight	FC	P value	KEGG	Ion mode b)
SM(d18:1/14:0)	673.532	9.74659	0.002492		-
PG(18:0/20:3(5Z,8Z,11Z))	799.536	7.83147	0.0018801		-
NADH	666.125	4.5836	0.020608		+
Fenugreekine	664.114	4.3254	0.027972		+
Verapamil	453.285	4.16701	0.03329		-
3a,4b,12a-Trihydroxy-5b-cholanoic acid	407.277	3.86982	0.039534		-
Ceftiofur	524.049	3.632	0.028846		+
Hordatine A	565.288	3.18329	0.017193		-
m-chlorophenylpiperazine (m-CPP)	197.083	2.7714	2.0638e-05	C11738	+
Homoveratric acid	197.081	2.7375	1.4801e-05		+
PE(O-18:1(1Z)/20:4(5Z,8Z,11Z,14Z))	750.542	2.73748	0.0044278	C00350	-
Sarcodon scabrosus Depsipeptide	484.239	2.6224	0.019684		-
PC(20:2(11Z,14Z)/P-18:1(11Z))	796.621	2.5155	2.7855e-05	C00157	+, -
Indinavir	614.358	2.464	0.015795		+, -
LysoPE(0:0/22:6(4Z,7Z,10Z,13Z,16Z,19Z))	526.322	2.4226	0.017107		+, -
Epirubicin	542.146	2.23774	0.036109	C11230	+, -
Coenzyme Q9	795.618	2.0724	1.3285e-05		+
Cavipetin B	503.298	2.0198	0.033238		+
PGP(18:3(6Z,9Z,12Z)/18:3(6Z,9Z,12Z))	845.47	0.480677	0.00058725		-
Homodolichosterone	475.341	0.479639	0.0012898		-
L-Lactic acid	89.0256	0.462471	0.001244		-
Elaterinide	717.367	0.453432	0.045953		-
Carpaine	477.359	0.425985	0.00045239	C10135	-
Epirubicin	544.134	0.42345	0.030558	C11230	+, -
Cloransulam-methyl	428.016	0.422083	0.018087	C10907	-
Roxithromycin	835.522	0.409031	0.0052073	C13173	-
LysoPC(20:4(5Z,8Z,11Z,14Z))	544.333	0.40841	0.047777		+
(2'E,4'Z,7'Z,8E)-Colnelenic acid	291.195	0.39703	0.0011508	C16320	-
Lucidenic acid G	475.264	0.387417	0.0018625		-
2-Hydroxybutyric acid	103.041	0.378558	0.0082537		-
Thyroxine sulfate	857.601	0.37537	0.010528		+
Porrigenin A	447.309	0.370865	0.001603		-
Liqcoumarin	217.011	0.369946	0.031734		-
6-Dehydrotestosterone glucuronide	463.237	0.3615	0.010623		+
Hydrocortamate	474.262	0.36075	0.00036143		-
Guanosine diphosphate mannose	604.07	0.349223	0.04897	C00096	-
Trovafloxacin	417.117	0.3461	0.049722		+
LysoPE(0:0/22:6(4Z,7Z,10Z,13Z,16Z,19Z))	524.278	0.323217	9.8755e-06		+, -
Nonivamide	292.199	0.322362	0.00070482		-
2-Methyl-3-ketovaleric acid	129.056	0.321626	0.00976		-
Indinavir	612.343	0.310858	0.04855		+, -
D-erythro-L-galacto-Nonulose	269.087	0.25101	0.0018467		-
(24E)-3beta,15alpha,22S-Triacetoxylanosta-7,9(11),24-trien-26-oic acid	611.345	0.246015	0.035945		-
Hydroxybuprenorphine	498.288	0.241844	0.01888		-
(2-Naphthalenyloxy)acetic acid	201.039	0.235649	0.001065	C18750	-
2-Methoxyestrone 3-glucuronide	447.196	0.225499	0.029495		-
Thesinine 4'-O-glucoside	448.2	0.223754	0.025829		-
Marshdimerin	757.372	0.15636	0.046886		-
PC(DiMe(9,3)/MonoMe(11,3))	823.532	0.116031	0.023022		+, -
Narasin	763.508	0.114134	0.014618		-
Mabioside D	797.482	0.0928591	0.047887		-
Ganoderic acid I	531.269	0.0923361	0.042458		-
Petasinoside	530.272	0.0831601	0.04641		-
PI(18:0/22:6(4Z,7Z,10Z,13Z,16Z,19Z))	909.514	0.0731797	0.049231		-
Pectenotoxin 1	873.466	0.0446329	0.0059246		-
a) WTH, hens with weak, thick, and heavy eggshell; and WtL, hens with weak, thin, and light eggshell. b) In the Ion mode column, the sign "+" means the metabolites are only detected in the positive mode, the sign "-" means the metabolites are only detected in the negative mode, and the sign "+, -" means the metabolites are detected both in the positive and negative mode.

## Sheet: Table S4
Table S4. The procedure of chromatographic gradient elution
Time (min)	Mobile Phase A (%)	Mobile Phase B (%)
0	98	2
1	98	2
13	10	90
16	10	90
16.1	98	2
20	stop
